# Supplementary material for: Easy computation of the Bayes factor to fully quantify Occam’s razor in least-squares fitting and to guide actions
Source: Sci Rep. 2022 Jan 19;12:993. doi: 10.1038/s41598-021-04694-7 (PMC8770492; doi:10.1038/s41598-021-04694-7)
Supplement: Supplementary file 2 — Supplementary Information 2. [file 41598_2021_4694_MOESM2_ESM.xlsx]

## Sheet: Muon data
Wang data from their datafile used for their Fig.2a
Field (Gauss)	Light off muon asymmetry	Error light off	Light on muon asymmetry	Error light on
6975	-0.0107652	0.015	-0.0057652	0.015
7000	-0.00050412	0.015	-0.00950412	0.015
7025	-0.0124016	0.015	-0.0274016	0.015
7050	-0.0287091	0.015	-0.0427091	0.015
7075	-0.0342978	0.015	-0.0472978	0.015
7100	-0.0326579	0.0049	-0.0816579	0.015
7125	-0.085898	0.015	-0.123898	0.015
7150	-0.138746	0.015	-0.131746	0.015
7175	-0.140548	0.015	-0.126548	0.015
7200	-0.159269	0.015	-0.174269	0.015
7225	-0.163494	0.015	-0.140494	0.015
7250	-0.0684242	0.015	-0.0754242	0.015
7300	-0.0213079	0.015	0.00169208	0.015
7350	-0.00991816	0.015	0.0140818	0.015

## Sheet: GaAs bandgap data
Goni data digitised from Fig.1 of Ref.28						Perlin data digitised from Fig.9a of Ref.27
Raw figure x	Raw figure y	Pressure kbar	Bandgap increase Delta_E_g meV	DEg plotted in Fig.2 meV		Raw figure x	Raw figure y	Pressure kbar	Bandgap increase Delta_E_g meV	Pressure in Fig.2 x10 kbar	DEg plotted in Fig.2 meV
0	285	0	41.6501	41.6501		605	530	13.2096	151.429	132.096	391.469
8	218	2.24	28.5099	9.4699		604	521	13.1878	148.857	131.878	367.611
13	268	3.64	65.9608	35.0208		542	458	11.8341	130.857	118.341	302.676
19	242	5.32	68.1583	22.9383		542	449	11.8341	128.286	118.341	276.962
32	263	8.96	111.356	35.1957		457	390	9.97817	111.429	99.7817	266.142
36	208	10.08	94.0997	8.41972		436	371	9.51965	106	95.1965	250.83
59	280	16.52	187.845	47.425		432	377	9.43231	107.714	94.3231	275.396
66	325	18.48	227.851	70.7708		431	369	9.41048	105.429	94.1048	254.395
78	347	21.84	269.025	83.3852		425	362	9.27948	103.429	92.7948	245.53
87	342	24.36	289.22	82.1601		418	356	9.12664	101.714	91.2664	241.379
88	272	24.64	256.949	47.5089		410	351	8.95197	100.286	89.5197	241.94
109	326	30.52	336.708	77.2878		426	362	9.30131	103.429	93.0131	243.674
133	401	37.24	434.464	117.924		408	351	8.9083	100.286	89.083	245.652
142	370	39.76	441.737	103.777		397	354	8.66812	101.143	86.6812	274.638
151	364	42.28	461.435	102.055		397	348	8.66812	99.4286	86.6812	257.495
164	378	45.92	501.153	110.833		397	340	8.66812	97.1429	86.6812	234.638
172	374	48.16	519.325	109.965		374	330	8.16594	94.2857	81.6594	248.752
179	390	50.12	544.917	118.897		377	325	8.23144	92.8571	82.3144	228.899
183	313	51.24	516.727	81.1866		365	313	7.96943	89.4286	79.6943	216.884
186	421	52.08	577.965	135.285		360	311	7.86026	88.8571	78.6026	220.449
204	349	57.12	587.539	102.019		356	313	7.77293	89.4286	77.7293	233.587
215	398	60.2	639.613	127.913		349	302	7.62009	86.2857	76.2009	215.15
237	359	66.36	675.669	111.609		328	306	7.16157	87.4286	71.6157	265.552
239	407	66.92	704.566	135.746		328	300	7.16157	85.7143	71.6157	248.409
254	384	71.12	730.935	126.415		332	294	7.24891	84	72.4891	223.843
266	429	74.48	783.541	150.461		332	287	7.24891	82	72.4891	203.843
274	344	76.72	761.454	109.334		325	277	7.09607	79.1429	70.9607	188.263
281	357	78.68	785.555	116.775		320	286	6.9869	81.7143	69.869	223.256
286	390	80.08	814.557	133.877		314	277	6.8559	79.1429	68.559	208.677
302	334	84.56	827.044	108.284		307	277	6.70306	79.1429	67.0306	221.669
313	342	87.64	858.74	113.8		303	267	6.61572	76.2857	66.1572	200.521
326	384	91.28	912.375	136.495		300	271	6.55022	77.4286	65.5022	217.517
332	320	92.96	895.686	105.526		300	259	6.55022	74	65.5022	183.231
338	353	94.64	927.207	122.767		297	245	6.48472	70	64.8472	148.799
346	284	96.88	913.073	89.5931		286	257	6.24454	73.4286	62.4454	203.5
352	318	98.56	945.092	107.332		284	249	6.20087	71.1429	62.0087	184.354
370	325	103.6	993.931	113.331		275	246	6.00437	70.2857	60.0437	192.486
376	306	105.28	999.607	104.727		275	238	6.00437	68	60.0437	169.629
380	290	106.4	1001.74	97.3352		265	236	5.78603	67.4286	57.8603	182.473
382	339	106.96	1031.13	121.969		260	226	5.67686	64.5714	56.7686	163.182
393	365	110.04	1071.77	136.432		253	230	5.52402	65.7143	55.2402	187.601
400	290	112	1052.14	100.135		252	220	5.50218	62.8571	55.0218	160.886
407	278	113.96	1063.81	95.151		240	228	5.24017	65.1429	52.4017	206.014
414	358	115.92	1121.21	135.892		240	223	5.24017	63.7143	52.4017	191.728
440	341	123.2	1178.28	131.083		240	212	5.24017	60.5714	52.4017	160.299
454	248	127.12	1167.34	86.8204		232	203	5.0655	58	50.655	149.432
458	347	128.24	1226.63	136.585		221	195	4.82533	55.7143	48.2533	146.99
471	272	131.88	1222.11	101.129		213	186	4.65066	53.1429	46.5066	136.123
481	296	134.68	1259.24	114.457		206	183	4.49782	52.2857	44.9782	140.543
489	245	136.92	1254.05	90.2294		200	182	4.36681	52	43.6681	148.821
516	169	144.48	1284.32	56.236		189	184	4.12664	52.5714	41.2664	174.95
517	269	144.76	1336.54	106.078		195	176	4.25764	50.2857	42.5764	140.958
529	221	148.12	1342.92	83.901		190	168	4.14847	48	41.4847	127.38
536	181	150.08	1340.68	65.0002		185	162	4.0393	46.2857	40.393	119.517
560	135	156.8	1378.3	45.4974		178	157	3.88646	44.8571	38.8646	118.222
567	188	158.76	1422.28	72.8194		173	159	3.77729	45.4286	37.7729	133.216
611	45	171.08	1462.09	7.90581		172	149	3.75546	42.5714	37.5546	106.5
614	96	171.92	1494.99	33.6737		164	145	3.58079	41.4286	35.8079	109.919
						157	142	3.42795	40.5714	34.2795	114.339
						155	134	3.38428	38.2857	33.8428	95.1934
						149	134	3.25328	38.2857	32.5328	106.329
						140	127	3.05677	36.2857	30.5677	103.032
						139	122	3.03493	34.8571	30.3493	90.602
						132	117	2.8821	33.4286	28.821	89.3075
						124	115	2.70742	32.8571	27.0742	98.4404
						124	110	2.70742	31.4286	27.0742	84.1547
						116	107	2.53275	30.5714	25.3275	90.4304
						113	107	2.46725	30.5714	24.6725	95.9981
						107	97	2.33624	27.7143	23.3624	78.5621
						103	95	2.24891	27.1429	22.4891	80.2714
						94	89	2.0524	25.4286	20.524	79.8316
						90	82	1.96507	23.4286	19.6507	67.2551
						84	83	1.83406	23.7143	18.3406	81.2477
						81	71	1.76856	20.2857	17.6856	52.5296
						75	76	1.63755	21.7143	16.3755	77.9507
						70	68	1.52838	19.4286	15.2838	64.3731
						64	59	1.39738	16.8571	13.9738	49.7941
						56	60	1.22271	17.1429	12.2271	67.4984
						52	51	1.13537	14.5714	11.3537	49.2077
						47	49	1.0262	14	10.262	52.7729
						44	39	0.960699	11.1429	9.60699	29.7692
						39	43	0.851528	12.2857	8.51528	50.4772
						39	37	0.851528	10.5714	8.51528	33.3344
						31	34	0.676856	9.71429	6.76856	39.6101
						28	25	0.611354	7.14286	6.11354	19.4635
						20	27	0.436681	7.71429	4.36681	40.025
						20	20	0.436681	5.71429	4.36681	20.025
						11	13	0.240175	3.71429	2.40175	16.728
						9	12	0.196507	3.42857	1.96507	17.5827
						7	4	0.152838	1.14286	1.52838	-1.56269

## Sheet: Nanotube Raman data 
Torres-Dias data (Fig.1 of Ref.30). This data is for the pressure of 0.23 Gpa, not plotted there. Note that here we use the data only from rows 220 to 630
Wavenumber cm^1	Raman intensity (cps)
429.563	0.09457
429.265	-0.04194
428.966	-0.09047
428.668	-0.11588
428.369	-0.03943
428.073	0.14586
427.775	0.00935
427.474	-0.22208
427.176	-0.1109
426.88	0.30124
426.58	0.13692
426.281	-0.19634
425.982	-0.13146
425.685	-0.06658
425.387	0.0099
425.087	0.01921
424.791	-0.01312
424.494	-0.19126
424.195	-0.14028
423.894	-0.04535
423.594	-0.0638
423.297	-0.13549
422.999	-0.01736
422.701	-0.10293
422.401	-0.03112
422.103	-0.0079
421.805	-0.19532
421.507	-0.20452
421.206	-0.32484
420.909	-0.15578
420.613	-0.09087
420.312	-0.09316
420.012	-0.28986
419.714	-0.14628
419.416	-0.28742
419.119	-0.08363
418.818	-0.06968
418.519	-0.29882
418.221	-0.25476
417.921	-0.11583
417.623	-0.28705
417.325	-0.02541
417.025	-0.27303
416.727	-0.27528
416.429	-0.12705
416.13	-0.08766
415.829	-0.30984
415.531	-0.08987
415.232	-0.21017
414.933	-0.28419
414.635	-0.40218
414.335	-0.14982
414.036	-0.29559
413.736	-0.19369
413.438	-0.35798
413.139	-0.00375
412.84	-0.08934
412.539	-0.12864
412.241	-0.28598
411.943	-0.12157
411.645	-0.07751
411.344	-0.26498
411.045	-0.23946
410.745	-0.33665
410.446	-0.20927
410.147	-0.07956
409.849	-0.19988
409.55	-0.135
409.249	-0.22989
408.95	-0.09788
408.65	-0.22513
408.351	-0.000550015
408.051	-0.08845
407.754	-0.00738
407.452	-0.15781
407.154	-0.26655
406.853	-0.27807
406.555	-0.24097
406.254	-0.06502
405.955	0.31235
405.658	0.08328
405.357	-0.02547
405.058	0.19216
404.758	0.1158
404.456	0.17602
404.158	0.14368
403.858	-0.03682
403.56	-0.12704
403.261	0.17163
402.961	0.11612
402.661	0.3083
402.361	-0.17546
402.06	-0.06199
401.761	0.05379
401.462	-0.06652
401.162	-0.0086
400.864	0.06554
400.563	-0.14971
400.262	0.64663
399.962	0.59806
399.663	-0.08709
399.363	-0.24907
399.062	-0.21896
398.762	-0.20963
398.462	0.04272
398.163	0.06823
397.863	-0.22802
397.564	0.14472
397.264	1.12624
396.964	-0.04963
396.663	-0.07969
396.363	0.00368
396.063	0.16113
395.762	0.11951
395.464	-0.0286
395.163	-0.22532
394.863	-0.08175
394.563	-0.05162
394.264	-0.20434
393.962	-0.16265
393.663	-0.03298
393.363	-0.06765
393.062	0.00876
392.762	-0.23194
392.462	0.21949
392.161	-0.08603
391.861	-0.05821
391.56	-0.23873
391.26	0.02288
390.957	0.0229
390.659	-0.01871
390.36	0.00912
390.059	0.50915
389.758	0.49993
389.456	0.22217
389.158	0.10186
388.857	0.13431
388.558	0.05796
388.257	0.3427
387.956	0.16912
387.656	0.2062
387.356	0.29653
387.055	0.43081
386.753	0.24796
386.452	0.37069
386.153	0.27351
385.851	0.23417
385.551	0.38005
385.249	0.53285
384.95	0.1741
384.649	0.22043
384.348	0.13943
384.047	0.22974
383.747	0.07006
383.446	0.2136
383.145	0.1928
382.844	0.27153
382.543	-0.05715
382.243	-0.00155
381.942	-0.03624
381.641	0.21148
381.339	0.11658
381.038	0.14439
380.738	0.2185
380.438	0.16762
380.136	0.39448
379.835	0.35053
379.534	0.18391
379.233	0.35986
378.932	0.63764
378.63	0.67009
378.33	0.66317
378.03	0.23266
377.728	0.29286
377.426	0.57529
377.125	0.56837
376.825	0.50822
376.522	0.52212
376.223	0.47123
375.922	0.53839
375.62	0.72359
375.318	0.47824
375.016	0.64954
374.714	0.69354
374.413	1.07783
374.111	0.81164
373.81	0.8788
373.51	0.98069
373.207	1.21912
372.906	1.42285
372.606	1.62427
372.305	1.82338
372.003	2.47153
371.702	2.37898
371.4	2.33733
371.099	2.22624
370.798	1.51793
370.495	1.33968
370.195	1.11519
369.892	0.67771
369.59	0.73789
369.288	0.54577
368.986	0.37219
368.685	0.24952
368.385	0.04354
368.081	0.24724
367.781	0.3445
367.481	0.17092
367.178	0.17092
366.877	0.25892
366.575	0.30753
366.271	0.07142
365.969	0.06912
365.667	-0.000332577
365.366	-0.05584
365.064	-0.28962
364.764	0.09698
364.461	0.08308
364.159	0.52293
363.857	0.40025
363.555	0.46738
363.254	0.60398
362.951	0.26371
362.65	0.68734
362.348	0.30309
362.046	0.17579
361.744	0.44896
361.443	0.19667
361.141	-0.08341
360.837	0.17351
360.534	0.14806
360.232	0.20826
359.93	0.18744
359.63	0.06247
359.327	0.21988
359.025	-0.22223
358.724	0.06714
358.42	0.13194
358.119	-0.01388
357.814	0.17593
357.514	0.02781
357.212	0.22921
356.911	0.34266
356.607	0.13663
356.305	0.52089
356	0.56023
355.7	0.26628
355.396	0.11581
355.094	0.13434
354.793	0.30103
354.493	0.19459
354.187	0.19453
353.883	0.17833
353.581	0.02556
353.281	0.27096
352.977	0.31956
352.675	0.64828
352.37	0.8265
352.07	0.86125
351.767	0.51866
351.466	0.15063
351.161	0.308
350.857	0.50475
350.555	0.99782
350.254	0.44228
349.952	0.36128
349.65	0.38443
349.346	0.46775
349.042	0.41217
348.741	0.43999
348.438	0.29877
348.135	0.25942
347.831	0.50711
347.529	0.45617
347.226	0.50478
346.923	0.63209
346.62	0.24321
346.315	0.26865
346.014	0.48395
345.712	0.47933
345.409	0.32423
345.106	0.55108
344.801	0.50708
344.499	0.49319
344.198	1.13905
343.894	1.21079
343.591	0.70384
343.286	0.85659
342.985	0.89366
342.682	0.87512
342.378	0.92604
342.074	0.87741
341.771	1.04176
341.469	0.98158
341.167	1.02095
340.861	0.92832
340.558	1.05099
340.255	0.9422
339.952	1.08339
339.649	0.87506
339.344	1.12041
339.042	1.13661
338.739	1.77086
338.434	1.15741
338.132	1.2477
337.827	1.18982
337.526	1.44215
337.223	1.43982
336.918	1.44442
336.616	1.78239
336.312	1.74302
336.005	1.58556
335.704	1.36104
335.401	1.31013
335.097	1.89807
334.793	1.9235
334.49	1.4397
334.185	1.7383
333.88	1.45586
333.579	1.57624
333.276	1.83089
332.972	1.48363
332.667	1.72665
332.365	1.67573
332.062	1.83315
331.755	1.73124
331.452	2.10161
331.15	1.64559
330.846	1.89326
330.541	1.99045
330.239	1.74971
329.934	2.18023
329.63	2.32837
329.327	2.09457
329.022	2.18021
328.718	2.07369
328.413	1.94866
328.111	2.08755
327.807	2.19865
327.502	2.2287
327.2	2.1176
326.892	2.21014
326.59	2.43236
326.286	2.74715
325.982	2.17308
325.678	2.36748
325.374	2.52025
325.068	2.29336
324.766	2.55263
324.461	2.59425
324.158	2.65675
323.853	2.72617
323.55	2.92524
323.244	2.69371
322.94	3.23768
322.636	2.87423
322.331	2.8094
322.028	2.84642
321.724	2.98297
321.418	2.90189
321.115	3.05236
320.81	3.12871
320.504	3.53607
320.202	3.20044
319.899	3.06617
319.591	3.56843
319.288	3.46193
318.983	3.43876
318.678	3.52205
318.374	3.57297
318.07	3.79747
317.766	3.60996
317.462	3.93635
317.156	4.02417
316.852	4.18619
316.547	4.32052
316.241	3.81353
315.939	4.06806
315.633	4.31572
315.327	4.50555
315.025	4.51942
314.718	4.36656
314.413	4.24158
314.107	5.05407
313.805	5.03094
313.5	5.35496
313.195	5.45211
312.89	5.41512
312.586	5.3293
312.281	5.63031
311.974	5.70663
311.67	5.7343
311.366	5.81532
311.06	6.31297
310.755	5.94264
310.451	6.938
310.145	7.24815
309.839	6.76647
309.536	6.19017
309.231	6.33834
308.926	6.91468
308.62	6.76867
308.315	7.09736
308.01	7.31734
307.706	7.58353
307.4	8.22702
307.094	8.76619
306.789	9.16669
306.483	9.61568
306.179	10.1573
305.873	10.7985
305.57	10.317
305.262	10.097
304.957	9.69185
304.65	9.82616
304.347	9.95801
304.039	10.4997
303.736	11.0159
303.43	11.5552
303.125	12.819
302.821	14.4393
302.514	15.8352
302.21	18.437
301.903	21.2563
301.599	25.0712
301.292	29.7285
300.989	34.2168
300.68	42.4876
300.375	51.8371
300.072	64.0408
299.765	81.1218
299.46	94.9041
299.154	100.136
298.847	94.4526
298.543	79.0406
298.238	62.3484
297.93	46.5219
297.624	36.0474
297.32	27.4271
297.014	21.9641
296.707	18.2881
296.404	15.8852
296.097	14.5495
295.789	12.7439
295.485	11.811
295.179	10.5262
294.872	10.1373
294.565	9.87565
294.261	9.61632
293.956	9.82934
293.65	9.30148
293.343	9.10695
293.038	9.42412
292.732	9.84061
292.425	9.79658
292.12	9.90309
291.814	10.6322
291.505	10.2825
291.202	11.0002
290.894	11.5533
290.59	12.2454
290.283	12.5
289.977	13.6875
289.668	14.1711
289.366	15.8471
289.058	16.4026
288.753	17.3701
288.446	19.0993
288.139	21.5852
287.832	22.3607
287.526	24.6569
287.219	25.9948
286.914	28.9323
286.608	30.4925
286.3	31.8558
285.995	33.9251
285.689	34.8764
285.383	37.4298
285.077	38.2399
284.77	39.9874
284.462	41.1865
284.155	42.5753
283.849	43.992
283.542	44.4456
283.238	44.7765
282.93	43.0009
282.623	41.3019
282.318	37.9686
282.01	33.0865
281.704	29.7137
281.396	24.6998
281.091	20.7483
280.784	18.0053
280.478	15.6858
280.171	13.1092
279.863	11.6115
279.558	10.241
279.249	9.15083
278.943	8.56732
278.636	7.28028
278.327	7.1159
278.024	6.12742
277.715	6.40503
277.409	5.5532
277.103	5.47667
276.795	5.33313
276.49	4.93497
276.18	4.65708
275.874	4.74955
275.568	4.37454
275.258	4.84898
274.952	4.4578
274.646	4.45544
274.34	4.50627
274.033	4.55941
273.724	4.2932
273.417	4.05466
273.111	4.21199
272.803	3.88094
272.498	3.90394
272.189	4.0359
271.882	3.91536
271.576	3.78351
271.267	4.19995
270.961	4.04944
270.654	4.43825
270.344	4.62336
270.037	4.16965
269.732	4.04915
269.423	4.1811
269.116	4.0954
268.81	4.66006
268.5	4.86367
268.193	4.78964
267.886	4.8706
267.58	5.40292
267.272	5.25473
266.964	6.074
266.656	6.02996
266.351	6.52763
266.042	6.54374
265.733	7.0552
265.428	6.91169
265.119	6.97646
264.81	6.62209
264.503	6.77255
264.196	5.91835
263.887	5.60346
263.581	5.10095
263.272	5.18891
262.964	4.64252
262.659	4.26985
262.349	4.1008
262.041	3.70241
261.733	3.32271
261.426	3.42919
261.119	3.29714
260.81	3.1026
260.502	3.28771
260.196	3.2437
259.887	3.15098
259.579	2.769
259.271	2.94256
258.964	3.24803
258.656	2.90072
258.348	2.79185
258.038	2.72231
257.729	2.88888
257.423	2.95131
257.116	2.90728
256.807	2.79839
256.499	2.92101
256.192	2.80751
255.883	2.48333
255.575	2.66612
255.266	3.1105
254.958	3.01079
254.649	2.42976
254.341	2.71672
254.035	2.81388
253.726	2.74434
253.416	2.96188
253.11	2.92237
252.8	3.31348
252.493	3.26027
252.183	4.07253
251.875	3.93832
251.565	4.2461
251.259	4.66957
250.95	4.78518
250.642	4.95414
250.335	4.63228
250.026	4.41922
249.716	4.12748
249.409	3.52096
249.1	2.97223
248.79	2.70129
248.482	2.51603
248.173	2.21734
247.867	2.38625
247.557	2.25188
247.246	1.80964
246.938	2.27946
246.629	2.59649
246.323	2.70293
246.013	1.81161
245.703	2.11477
245.395	1.73506
245.088	1.96876
244.78	2.23257
244.47	2.2533
244.161	2.07496
243.852	1.67903
243.544	1.89424
243.235	1.73674
242.925	1.5121
242.615	1.69949
242.307	1.35912
241.998	1.86829
241.69	2.12978
241.38	1.50468
241.071	1.39347
240.763	1.42348
240.453	1.67339
240.145	1.32145
239.835	1.65004
239.528	1.36756
239.218	1.31653
238.91	1.63358
238.6	1.80939
238.29	1.39725
237.981	1.44808
237.671	1.29287
237.364	1.56596
237.054	1.62372
236.744	1.39677
236.435	1.41288
236.125	1.29007
235.815	1.70665
235.507	1.50054
235.2	1.44028
234.888	1.41469
234.578	1.64375
234.27	1.34736
233.959	1.54169
233.651	1.5092
233.341	2.05769
233.034	2.80295
232.724	2.52054
232.412	1.93934
232.104	1.99712
231.793	1.53866
231.485	1.69367
231.175	1.80236
230.865	1.69116
230.556	1.75587
230.244	1.67703
229.936	1.79269
229.625	1.77405
229.317	1.63508
229.006	1.71827
228.699	1.51451
228.388	1.63246
228.078	1.55825
227.768	1.61373
227.458	1.60666
227.148	1.4121
226.839	2.01619
226.53	1.96979
226.22	1.39328
225.911	1.65707
225.601	1.69168
225.29	1.66841
224.98	1.1058
224.669	1.56633
224.36	1.64494
224.048	1.38555
223.742	1.23966
223.431	1.43629
223.119	1.44774
222.811	1.32728
222.5	1.33874
222.19	1.49372
221.88	1.45425
221.57	1.66941
221.259	1.44939
220.949	1.44233
220.638	1.49544
220.328	1.40737
220.018	2.12716
219.709	2.51141
219.399	1.53205
219.088	1.93471
218.778	2.10127
218.466	1.47382
218.158	1.49688
217.847	1.39027
217.536	1.45265
217.226	1.45023
216.915	1.39917
216.605	1.40832
216.294	1.3295
215.983	1.26689
215.673	1.49824
215.365	1.53983
215.054	1.36146
214.744	1.43543
214.433	1.44225
214.119	1.41198
213.813	1.63415
213.502	1.37246
213.19	1.37003
212.88	1.34212
212.57	1.28645
212.259	1.45531
211.949	1.46214
211.637	1.23515
211.327	1.23273
211.016	1.29972
210.703	1.77412
210.393	1.77633
210.083	1.59564
209.772	1.61404
209.461	1.44262
209.151	1.424
208.839	1.78728
208.529	1.58115
208.218	2.11807
207.906	1.56701
207.595	1.93957
207.286	1.87697
206.975	2.22173
206.664	2.20781
206.352	1.95992
206.042	2.11947
205.731	2.20971
205.42	2.18412
205.108	2.33203
204.797	2.4106
204.487	2.60969
204.175	2.37576
203.865	2.77368
203.553	2.89158
203.243	3.08367
202.931	2.95624
202.619	3.01163
202.309	3.6874
201.996	3.81929
201.686	4.5692
201.375	4.46028
201.064	5.66386
200.752	5.64276
200.442	6.61485
200.13	6.87642
199.819	7.16099
199.507	6.92006
199.196	6.35514
198.884	6.0217
198.573	5.95445
198.261	5.47284
197.948	5.73189
197.638	5.60215
197.325	5.37287
197.013	5.26393
196.702	5.31934
196.39	5.29374
196.08	5.07133
195.768	4.91391
195.457	3.86281
195.145	4.02939
194.834	3.50145
194.523	3.8647
194.211	3.61226
193.898	3.93148
193.586	4.15371
193.274	4.36645
192.963	5.03535
192.649	4.56056
192.338	5.03729
192.026	4.86587
191.714	4.15277
191.404	4.19435
191.091	3.80308
190.781	3.18249
190.469	3.28889
190.156	2.91595
189.845	2.87885
189.533	2.42958
189.22	2.57297
188.91	2.50805
188.597	2.8876
188.285	2.93133
187.972	3.0424
187.661	3.13479
187.349	3.17402
187.036	3.7549
186.726	4.08583
186.412	4.45604
186.1	5.08309
185.787	5.79131
185.475	6.21021
185.162	5.99709
184.851	5.696
184.539	5.4459
184.227	4.85546
183.914	4.25351
183.602	3.5519
183.287	3.46375
182.977	2.94285
182.665	2.35241
182.352	2.31064
182.041	1.82671
181.729	2.0951
181.414	2.19212
181.102	1.83087
180.789	2.18723
180.477	2.40231
180.165	2.35353
179.852	2.42742
179.541	2.63099
179.227	2.92954
178.915	2.99875
178.601	3.57495
178.289	4.00535
177.977	4.12341
177.664	4.38012
177.352	4.1647
177.039	4.25257
176.727	4.00463
176.412	3.68283
176.101	3.2104
175.789	2.58063
175.477	2.94152
175.162	2.43672
174.851	2.81162
174.536	1.88097
174.224	1.71403
173.911	1.32043
173.597	1.28786
173.287	1.17201
172.972	0.94268
172.661	1.45874
172.347	1.17617
172.036	1.3427
171.72	0.70362
171.406	0.9465
171.094	0.9533
170.783	0.9578
170.47	1.08496
170.156	0.76303
169.841	0.72581
169.529	0.65854
169.216	0.80652
168.904	0.64435
168.591	0.99373
168.278	0.95423
167.963	0.8383
167.651	0.61825
167.338	0.33338
167.024	0.81005
166.709	0.3446
166.397	0.40464
166.084	0.40679
165.772	0.6335
165.455	0.43421
165.143	0.41789
164.831	0.3969
164.518	0.76713
164.206	0.38271
163.891	0.64873
163.577	0.40088
163.263	0.38451
162.952	0.58576
162.635	0.37258
162.323	0.36549
162.009	0.14543
161.696	0.33277
161.381	0.31869
161.069	0.78846
160.756	0.45497
160.44	0.36682
160.125	0.40136
159.814	0.3364
159.5	0.52837
159.188	0.53748
158.871	0.50022
158.559	0.73157
158.244	0.69205
157.931	0.61085
157.619	0.48108
157.304	0.3096
156.992	0.05253
156.675	0.38564
156.362	-0.0196
156.048	0.31123
155.735	-0.00374
155.421	0.36646
155.106	0.40331
154.792	0.51426
154.48	0.21319
